# Supplementary material for: Unraveling the Fecal Microbiota and Metagenomic Functional Capacity Associated with Feed Efficiency in Pigs
Source: Front Microbiol. 2017 Aug 15;8:1555. doi: 10.3389/fmicb.2017.01555 (PMC5559535; doi:10.3389/fmicb.2017.01555)
Supplement: Supplementary Table 1 — Phenotypic characteristics of the experimental pigs used in this study. [file Table1.XLSX]

## Sheet: sheet1
Supplementary Table 1: phenotypic characteristics of the experimental pigs used in this study
	Shahu population
Breed
Number	280
Body weight when the measurement of Feed efficiency started (kg)	30
Body weight at the age of 100 days (Mean ± SD, kg)	47.93 ± 6.08
Body weight at the age of 160 days (Mean ± SD, kg)	104.78 ± 8.42
Daily feed intake (Mean ± SD, kg)	2.30 ± 0.29
Daily weight gain (Mean ± SD, kg)	0.97 ± 0.12
RFI (Mean ± SD)	- 0.026 ± 0.17
