# Supplementary material for: Unraveling the Fecal Microbiota and Metagenomic Functional Capacity Associated with Feed Efficiency in Pigs
Source: Front Microbiol. 2017 Aug 15;8:1555. doi: 10.3389/fmicb.2017.01555 (PMC5559535; doi:10.3389/fmicb.2017.01555)
Supplement: Supplementary Table 2 — Summary of metagenomic sequencing data. [file Table2.XLSX]

## Sheet: total.scafSeq.stat.info
Supplementary Table 2: Summary of metagenomic sequencing data
SampleID	Total len.(bp)	Num.contigs	Average len.(bp)	N50 Len.(bp)	N90 Len.(bp)	Max len.(bp)
RFI.LM1	240586905	282379	852	1082	372	256925
RFI.LF2	259902618	297130	874.71	1127	379	125044
RFI.LM3	215741671	257116	839.08	1047	372	135755
RFI.LF4	242386255	279174	868.23	1094	380	147009
RFI.LF5	254292193	287887	883.31	1156	380	113875
RFI.LM6	188843567	218931	862.57	1095	374	238997
RFI.LM7	255741738	286327	893.18	1161	382	231955
RFI.LF8	272801853	267018	1021.66	1538	393	324147
RFI.LF9	251413415	283559	886.64	1156	376	207428
RFI.HM1	214481893	238115	900.75	1171	385	148481
RFI.HM2	181648640	198419	915.48	1216	382	97140
RFI.HF3	240822407	287211	838.49	1042	372	151848
RFI.HM4	177110341	190042	931.95	1278	383	170143
RFI.HM5	204926177	245782	833.77	1047	369	233113
RFI.HF6	253450648	293229	864.34	1111	375	220926
RFI.HF7	204038891	268722	759.29	884	361	186959
RFI.HF8	261164154	282823	923.42	1260	382	185783
RFI.HM9	215891292	269013	802.53	974	369	123076
