# Supplementary material for: Unraveling the Fecal Microbiota and Metagenomic Functional Capacity Associated with Feed Efficiency in Pigs
Source: Front Microbiol. 2017 Aug 15;8:1555. doi: 10.3389/fmicb.2017.01555 (PMC5559535; doi:10.3389/fmicb.2017.01555)
Supplement: Supplementary Table 3 — The identified bacterial species not belonging to the host-associated organisms. [file Table3.XLS]

## Sheet: 工作表2
Supplementary Table 3. The identified bacterial species not belonging to the host-associated organisms
Genus	Species	Percentage (count reads/total number of reads)
Actinoplanes	Actinoplanes friuliensis	3.2983e-06
Actinoplanes	Actinoplanes liguriensis	2.64857e-08
Actinoplanes	Actinoplanes missouriensis	3.13125e-06
Actinoplanes	Actinoplanes sp. N902-109	9.11829e-07
Actinoplanes	Actinoplanes sp. SE50/110	1.65283e-05
Alicycliphilus	Alicycliphilus denitrificans	1.3e-05
Amycolicicoccus	Amycolicicoccus subflavus	1e-07
Azospirillum	Azospirillum brasilense	2.2e-05
Azospirillum	Azospirillum lipoferum	5e-06
Beijerinckia	Beijerinckia indica	4.34432e-07
Beijerinckia	Methylocapsa acidiphila	2.1307e-07
Beijerinckia	Methylocella silvestris	2.5974e-06
Blastococcus	Blastococcus saxobsidens	2e-06
Catenulispora	Catenulispora acidiphila	4e-06
Comamonas	Comamonas testosteroni	3.5e-05
Conexibacter	Conexibacter woesei	2.6e-05
Gemmatimonas	Gemmatimonas aurantiaca	5.29655e-07
Methylocapsa	Methylocapsa acidiphila	2.1307e-07
Methylocella	Methylocella silvestris	2.5974e-06
Microcoleus	Microcoleus sp. PCC 7113	3e-06
Nakamurella	Nakamurella multipartita	3e-06
Neorhizobium	Neorhizobium galegae	2.12974e-06
Nitrobacter	Nitrobacter hamburgensis	1.28716e-06
Nitrobacter	Nitrobacter winogradskyi	4.33296e-07
Parvibaculum	Parvibaculum lavamentivorans	1.44438e-05
Rhodomicrobium	Rhodomicrobium vannielii	8.63558e-06
Sorangium	Sorangium cellulosum	2.1e-05
Starkeya	Starkeya novella	2.37763e-06
Xylanimonas	Xylanimonas cellulosilytica	1.1e-05
	Total	0.000204888
