# Supplementary material for: Unraveling the Fecal Microbiota and Metagenomic Functional Capacity Associated with Feed Efficiency in Pigs
Source: Front Microbiol. 2017 Aug 15;8:1555. doi: 10.3389/fmicb.2017.01555 (PMC5559535; doi:10.3389/fmicb.2017.01555)
Supplement: Supplementary Table 4 — OTUs showing the tendency associated with porcine RFI (P < 0.01, FDR < 0.1). [file Table4.XLSX]

## Sheet: Sheet1
Supplementary Table 4: OTUs showing the tendency associated with porcine RFI (P < 0.01, FDR < 0.1)
ID	Taxonomy	RFI_Estimate_q	RFI_Estimate_b	RFI_t_value_q	RFI_p_value_q	RFI_t_value_b	RFI_p_value_b	RFI_meta_z_score	RFI_p_meta	RFI_final_p_value
Otu277	Clostridiales/Christensenellaceae	-0.0650626	-0.0870386	-1.71716	0.0893898	-4.16258	4.21e-05	-4.0972	4.18e-05	4.18e-05
Otu13	Clostridiales/Christensenellaceae	-0.0445569	-0.0542269	-2.03184	0.0434111	-2.25871	0.0246822	-3.01657	0.00255653	0.00255653
Otu90	Clostridiales/Christensenellaceae	-0.0600059	-0.0353953	-2.53395	0.0123713	-1.75374	0.0805847	-3.00427	0.00266222	0.00266222
Otu206	Clostridiales/Ruminococcaceae	-0.0503626	-0.0580744	-1.72794	0.086551	-2.88629	0.00420621	-3.23582	0.00121292	0.00121292
Otu545	Clostridiales/Ruminococcaceae	-0.160793	-0.0289852	-3.17198	0.00197609	-1.40007	0.162617	-3.175	0.00149836	0.00149836
Otu387	Clostridiales/Ruminococcaceae	-0.0310069	-0.0622985	-0.990059	0.323586	-3.05367	0.00248136	-2.83742	0.00454795	0.00248136
Otu155	Clostridiales/Ruminococcaceae	0.0419565	0.0731422	1.73717	0.0836294	2.38681	0.017669	2.9009	0.00372097	0.00372097
Otu190	Clostridiales/Ruminococcaceae	-0.0568017	0.0223981	-2.9147	0.00387535	0.570913	0.568523	1.63901	0.101212	0.00387535
Otu173	Clostridiales/Ruminococcaceae	-0.0616051	0.0112046	-2.88943	0.0041786	0.21536	0.829646	1.87327	0.0610316	0.0041786
Otu340	Clostridiales/Ruminococcaceae	-0.072649	0.0397566	-2.76843	0.00602129	0.521156	0.602676	1.57406	0.115472	0.00602129
Otu1208	Clostridiales/Faecalibacterium	-0.0629051	-0.0464907	-1.66969	0.0971389	-2.30992	0.0216305	-2.79709	0.00515655	0.00515655
Otu1876	Clostridiales/Faecalibacterium	0.024225	0.0560505	0.45933	0.64668	2.79592	0.00553857	2.28558	0.0222789	0.00553857
Otu179	Clostridiales/Faecalibacterium prausnitzii	0.079268	0.0101249	3.06145	0.00241983	NA	NA	2.81752	NA	0.00241983
Otu1871	Clostridiales/Faecalibacterium prausnitzii	0.0349671	0.0591657	0.861304	0.390192	2.78297	0.00575822	2.56009	0.0104646	0.00575822
Otu75	Clostridiales/Lachnospiraceae	-0.0657336	-0.0114073	-2.91921	0.00408628	-0.562402	0.574299	-2.42761	0.0151988	0.00408628
Otu382	Clostridiales/Lachnospiraceae	-0.0771811	-0.0380228	-1.89522	0.0611699	-1.78818	0.0748436	-2.58355	0.00977901	0.00977901
Otu157	Clostridiales	-0.0925004	-0.0206274	-3.26413	0.00132476	-0.985772	0.325108	-2.96601	0.00301688	0.00132476
Otu404	Clostridiales	-0.0747252	-0.0413058	-1.92066	0.0571081	-2.03943	0.0423593	-2.78067	0.00542476	0.00542476
Otu2373	Bacteroidales/Prevotella	-0.0102813	0.0786243	-0.223059	0.823736	3.72772	0.000234407	-2.44375	0.0145357	0.000234407
Otu1052	Bacteroidales/Prevotella	-0.0956844	-0.0651761	-2.05507	0.0443858	-2.67756	0.00786032	-3.30109	0.000963112	0.000963112
Otu1863	Bacteroidales/Prevotella	0.102546	0.0169276	3.33158	0.000985008	0.279037	0.780425	2.52687	0.0115083	0.000985008
Otu183	Bacteroidales/Prevotella	0.00253515	0.0908676	0.103514	0.91764	2.90241	0.00400178	2.10819	0.0350147	0.00400178
Otu85	Bacteroidales/Prevotella copri	0.0650004	-0.1905	3.1869	0.00160395	-1.12697	0.260736	-1.4358	0.151058	0.00160395
Otu193	Bacteroidales/Bacteroides	-0.0860284	-0.0590144	-2.20727	0.0313368	-2.40372	0.016889	-3.2116	0.00131999	0.00131999
Otu121	Bacteroidales/Parabacteroides	-0.0405761	-0.064596	-1.83461	0.0678124	-2.20689	0.0281451	-2.84364	0.00446019	0.00446019
Otu15	Bacteroidales	-0.101238	-0.216495	-0.858349	0.453809	-2.87884	0.00430383	-2.54846	0.0108199	0.00430383
Otu97	Verrucomicrobiales/Akkermansia	-0.140093	-0.186776	-1.04799	0.342636	-2.92943	0.0036795	-2.72475	0.00643504	0.0036795
Otu175	Pirellulaceae	-0.0242749	-0.067236	-0.986275	0.325478	-3.32946	0.000988558	-3.02431	0.00249198	0.000988558
Otu50	RF16	-0.0815927	-0.031107	-2.81487	0.00606277	-1.42728	0.154629	-2.94704	0.00320836	0.00320836
Otu231	RFP12	-0.0666423	-0.0588023	-1.62874	0.107301	-2.67779	0.00785502	-3.01841	0.00254101	0.00254101
Otu84	YRC22	-0.0375702	-0.0913411	-1.32227	0.191269	-3.80036	0.00017781	-3.57475	0.000350567	0.00017781
