# Supplementary material for: Unraveling the Fecal Microbiota and Metagenomic Functional Capacity Associated with Feed Efficiency in Pigs
Source: Front Microbiol. 2017 Aug 15;8:1555. doi: 10.3389/fmicb.2017.01555 (PMC5559535; doi:10.3389/fmicb.2017.01555)
Supplement: Supplementary Table 5 — Bacterial species showing the tendency associated with porcine RFI with metagenomic sequencing data (FDR < 0.2). [file Table5.XLS]

## Sheet: metastats_metagenomic_taxon_dif
Supplementary Table 5: Microbial species showing the tendency that were associated with RFI with metagenomic sequencing data (FDR < 0.2)
Family	Species	RFI-L (mean‰ ± sd)	RFI-H (mean‰ ± sd)	p value	FDR
Flavobacteriaceae	Aequorivita sublithincola	0.018±0.005	0.004±0.001	0.013	0.18
Thermoanaerobacteraceae	Ammonifex degensii	0.015±0.003	0.005±0.001	0.003	0.18
Aspergillaceae	Aspergillus flavus	0.015±0.005	0.002±0.001	0.00999	0.18
Unclassfied	Bacteroidales bacterium CF	0.532±0.045	0.374±0.027	0.00899	0.18
Alcaligenaceae	Bordetella avium	0.006±0.002	0.018±0.004	0.005	0.18
Brachyspiraceae	Brachyspira pilosicoli	0.029±0.003	0.017±0.002	0.000999	0.18
Unclassified	Butyrate-producing bacterium SM4-1	0.062±0.009	0.036±0.006	0.028971	0.19
Ruminococcaceae	Clostridium cellulosi	0.094±0.016	0.042±0.008	0.012	0.18
Ruminococcaceae	Clostridium clariflavum	0.084±0.012	0.043±0.007	0.00999	0.18
Coriobacteriaceae	Coriobacterium glomerans	0.027±0.005	0.013±0.002	0.019	0.19
Desulfobacteraceae	Desulfatibacillum alkenivorans	0.027±0.004	0.014±0.002	0.018	0.19
Desulfovibrionaceae	Desulfovibrio desulfuricans	0.039±0.008	0.018±0.003	0.015	0.19
Desulfovibrionaceae	Desulfovibrio vulgaris	0.028±0.003	0.017±0.002	0.005	0.18
Coriobacteriaceae	Eggerthella lenta	0.052±0.008	0.029±0.003	0.011	0.18
Ruminococcaceae	Ethanoligenens harbinense	0.172±0.03	0.079±0.01	0.005	0.18
Heliobacteriaceae	Heliobacterium modesticaldum	0.039±0.007	0.018±0.003	0.013	0.18
Saccharomycetaceae	Kluyveromyces marxianus	0.023±0.005	0.01±0.001	0.005	0.18
Lactobacillaceae	Lactobacillus casei	0.044±0.013	0.007±0.002	0.00999	0.18
Methylophilaceae	Methylotenera versatilis	0.014±0.007	0.001±0	0.000999	0.18
Oscillospiraceae	Oscillibacter valericigenes	0.196±0.021	0.122±0.020	0.033966	0.192109
Paenibacillaceae	Paenibacillus graminis	0.032±0.004	0.017±0.003	0.00599	0.18
Paenibacillaceae	Paenibacillus sabinae	0.032±0.007	0.013±0.002	0.011	0.18
Paenibacillaceae	Paenibacillus sp. JDR-2	0.06±0.014	0.021±0.004	0.015	0.19
Paenibacillaceae	Paenibacillus stellifer	0.078±0.008	0.047±0.006	0.00799	0.18
Pelobacteraceae	Pelobacter propionicus	0.018±0.005	0.008±0.001	0.019	0.19
Lasiosphaeriaceae	Podospora anserina	0.087±0.014	0.039±0.008	0.00699	0.18
Propionibacteriaceae	Propionibacterium propionicum	0.014±0.002	0.005±0.001	0.003	0.18
Pseudomonadaceae	Pseudomonas fluorescens	0.032±0.009	0.013±0.002	0.016	0.19
Pseudomonadaceae	Pseudomonas mendocina	0.013±0.002	0.006±0.001	0.00699	0.18
Rikenellaceae	Rikenellaceae bacterium M3	0.252±0.079	0.119±0.014	0.013	0.18
Streptococcaceae	Streptococcus gordonii	0.011±0.002	0.005±0.001	0.015	0.19
Shewanellaceae	Symbiobacterium thermophilum	0.046±0.006	0.023±0.003	0.012	0.18
Peptococcaceae	Syntrophobotulus glycolicus	0.07±0.025	0.025±0.002	0.003	0.18
Thermoanaerobacteraceae	Tepidanaerobacter acetatoxydans	0.022±0.002	0.013±0.002	0.004	0.18
Thermoanaerobacteraceae	Thermacetogenium phaeum	0.02±0.003	0.01±0.002	0.012	0.18
Spirochaetaceae	Treponema denticola	0.053±0.007	0.028±0.003	0.004	0.18
